# Supplementary material for: Mitochondrial glycerol 3‐phosphate dehydrogenase promotes skeletal muscle regeneration
Source: EMBO Mol Med. 2018 Nov 2;10(12):e9390. doi: 10.15252/emmm.201809390 (PMC6284384; doi:10.15252/emmm.201809390)
Supplement: Supplementary file 4 — Dataset EV1 [file EMMM-10-e9390-s003.xlsx]

## Sheet: Sheet1
Dataset EV1. Significance P-values
Main Fig	Panel	Control	Treatment	P-value	Symbol
1	A, mGPDH	0 day	1 day	0.9121	-
1	A, mGPDH	0 day	3 day	0.1973	-
1	A, mGPDH	0 day	5 day	0.0018	**
1	A, mGPDH	0 day	7 day	0.0247	*
1	A, Myogenin	0 day	1 day	0.0008	***
1	A, Myogenin	0 day	3 day	<0.0001	***
1	A, Myogenin	0 day	5 day	<0.0001	***
1	A, Myogenin	0 day	7 day	<0.0001	***
1	A, MyHC	0 day	1 day	0.9983	-
1	A, MyHC	0 day	3 day	0.1589	-
1	A, MyHC	0 day	5 day	0.0064	**
1	A, MyHC	0 day	7 day	0.0068	**
1	B, mGPDH	0 day	1 day	0.1033	-
1	B, mGPDH	0 day	3 day	0.0559	-
1	B, mGPDH	0 day	5 day	0.0018	**
1	B, mGPDH	0 day	7 day	<0.0001	***
1	B, Myogenin	0 day	1 day	0.7831	-
1	B, Myogenin	0 day	3 day	0.0052	**
1	B, Myogenin	0 day	5 day	0.0017	**
1	B, Myogenin	0 day	7 day	0.0006	***
1	B, MyHC	0 day	1 day	0.9993	-
1	B, MyHC	0 day	3 day	0.9907	-
1	B, MyHC	0 day	5 day	0.2537	-
1	B, MyHC	0 day	7 day	0.0052	**
1	C, mGPDH	0 day	1 day	0.733	-
1	C, mGPDH	0 day	3 day	0.3896	-
1	C, mGPDH	0 day	5 day	0.0189	*
1	C, mGPDH	0 day	7 day	<0.0001	***
1	C, VDAC	0 day	1 day	0.9929	-
1	C, VDAC	0 day	3 day	0.5452	-
1	C, VDAC	0 day	5 day	0.8725	-
1	C, VDAC	0 day	7 day	>0.9999	-
1	C, Cyt c	0 day	1 day	0.9968	-
1	C, Cyt c	0 day	3 day	0.977	-
1	C, Cyt c	0 day	5 day	0.9984	-
1	C, Cyt c	0 day	7 day	0.8326	-
1	D	0 day	7 day	<0.0001	****
1	F	Si-control	Si-mGPDH	0.0001	***
1	F	Vector	mGPDH	0.0018	**
1	G,2-5	Si-control	Si-mGPDH	0.003	**
1	G,6-10	Si-control	Si-mGPDH	0.66	-
1	G,>10	Si-control	Si-mGPDH	<0.0001	***
1	G,2-5	Vector	mGPDH	<0.0001	***
1	G,6-10	Vector	mGPDH	0.181	-
1	G,>10	Vector	mGPDH	<0.0001	***
1	I, 0	Si-control	Si-mGPDH	0.2944	-
1	I, 2	Si-control	Si-mGPDH	0.0282	*
1	I, 4	Si-control	Si-mGPDH	0.0357	*
1	J, 0	Si-control	Si-mGPDH	0.8245	-
1	J, 2	Si-control	Si-mGPDH	0.0047	**
1	J, 4	Si-control	Si-mGPDH	0.0485	*
1	K, 0	Si-control	Si-mGPDH	0.2607	-
1	K, 2	Si-control	Si-mGPDH	0.1883	-
1	K, 4	Si-control	Si-mGPDH	0.0341	*
1	L, mGPDH	Si-control	Si-mGPDH	0.0029	**
1	L, Myogenin	Si-control	Si-mGPDH	0.0349	*
1	L, MyHC	Si-control	Si-mGPDH	0.0011	**
1	M, mGPDH	Si-control	Si-mGPDH	0.0468	*
1	M, Myogenin	Si-control	Si-mGPDH	0.0166	*
1	M, MyHC	Si-control	Si-mGPDH	0.0022	**
2	A, mGPDH	0 day	3 day	<0.0001	***
2	A, mGPDH	0 day	7 day	<0.0001	***
2	A, mGPDH	0 day	10 day	0.0473	*
2	A, Myogenin	0 day	3 day	0.2217	-
2	A, Myogenin	0 day	7 day	0.002	**
2	A, Myogenin	0 day	10 day	0.8789	-
2	A, myh3	0 day	3 day	0.0254	*
2	A, myh3	0 day	7 day	<0.0001	***
2	A, myh3	0 day	10 day	0.9664	-
2	A, myh8	0 day	3 day	0.0257	*
2	A, myh8	0 day	7 day	<0.0001	***
2	A, myh8	0 day	10 day	0.0154	*
2	A, myl4	0 day	3 day	<0.0001	***
2	A, myl4	0 day	7 day	<0.0001	***
2	A, myl4	0 day	10 day	0.0133	*
2	C	0 day	7 day	<0.0001	***
2	E, ≤ 200	WT	mGPDH-/-	0.1314	-
2	E, 200-400	WT	mGPDH-/-	0.00773184	**
2	E, 400-600	WT	mGPDH-/-	0.27	-
2	E, 600-800	WT	mGPDH-/-	0.00773184	**
2	E, >800	WT	mGPDH-/-	0.13142	-
2	F	WT	mGPDH-/-	0.006	**
2	H	WT	mGPDH-/-	0.0187	*
2	I	WT	mGPDH-/-	0.0013	**
2	J, mGPDH	WT	mGPDH-/-	0.000404203	***
2	J, Myogenin	WT	mGPDH-/-	0.00166162	**
2	J, Myh3	WT	mGPDH-/-	0.00565887	**
2	L, mGPDH	Mdx-GFP	Mdx-mGPDH	0.000966124	***
2	L, Myogenin	Mdx-GFP	Mdx-mGPDH	0.00212086	**
2	L, Myh3	Mdx-GFP	Mdx-mGPDH	0.0195239	*
2	N, ≤ 250	Mdx-GFP	Mdx-mGPDH	0.00773184	**
2	N, 250-500	Mdx-GFP	Mdx-mGPDH	0.0571297	-
2	N, 500-750	Mdx-GFP	Mdx-mGPDH	0.765763	-
2	N, 750-1,000	Mdx-GFP	Mdx-mGPDH	0.49098	-
2	N, 1,000-1,250	Mdx-GFP	Mdx-mGPDH	0.00773184	**
2	N, 1,250-1,500	Mdx-GFP	Mdx-mGPDH	0.00773184	**
2	N, 1,500-1,750	Mdx-GFP	Mdx-mGPDH	0.49098	-
2	N, 1,750-2,000	Mdx-GFP	Mdx-mGPDH	0.49098	-
2	N, 2,000-2,250	Mdx-GFP	Mdx-mGPDH	0.13142	-
2	N, 2,250-2,500	Mdx-GFP	Mdx-mGPDH	0.49098	-
2	N, >2,500	Mdx-GFP	Mdx-mGPDH	0.963945	-
2	O	Mdx-GFP	Mdx-mGPDH	0.0045	**
2	Q	Mdx-GFP	Mdx-mGPDH	0.0085	**
2	R, Runing time	Mdx-GFP	Mdx-mGPDH	0.0244	*
2	R, Distance	Mdx-GFP	Mdx-mGPDH	0.0244	*
3	A	Si-control	Si-mGPDH	0.0162	*
3	A	Vector	mGPDH	0.0164	*
3	B,NDUFS8	Si-control	Si-mGPDH	0.00172504	**
3	B,SDHb	Si-control	Si-mGPDH	0.000302373	***
3	B,Uqcrc1	Si-control	Si-mGPDH	0.00193496	**
3	B,COX5b	Si-control	Si-mGPDH	0.000237245	***
3	B,ATP5a1	Si-control	Si-mGPDH	0.00373455	**
3	B,NDUFS8	Vector	mGPDH	0.0108654	*
3	B,SDHb	Vector	mGPDH	0.0219219	*
3	B,Uqcrc1	Vector	mGPDH	0.00997905	**
3	B,COX5b	Vector	mGPDH	0.016371	*
3	B,ATP5a1	Vector	mGPDH	0.0149294	*
3	C,0	Si-control	Si-mGPDH	0.00664942	**
3	C,7	Si-control	Si-mGPDH	0.000440666	***
3	C,14	Si-control	Si-mGPDH	0.00313933	**
3	C,21	Si-control	Si-mGPDH	0.0311474	*
3	C,28	Si-control	Si-mGPDH	0.170506	-
3	C,35	Si-control	Si-mGPDH	0.0370816	*
3	C,42	Si-control	Si-mGPDH	0.00771402	**
3	C,49	Si-control	Si-mGPDH	0.0168468	*
3	C,56	Si-control	Si-mGPDH	0.0147033	*
3	C,63	Si-control	Si-mGPDH	0.794456	-
3	C,70	Si-control	Si-mGPDH	0.608719	-
3	C,77	Si-control	Si-mGPDH	0.518959	-
3	C,0	Vector	mGPDH	0.00552289	**
3	C,7	Vector	mGPDH	0.00243584	**
3	C,14	Vector	mGPDH	0.00204513	**
3	C,21	Vector	mGPDH	0.521385	-
3	C,28	Vector	mGPDH	0.0142849	*
3	C,35	Vector	mGPDH	0.00530036	**
3	C,42	Vector	mGPDH	0.0356818	*
3	C,49	Vector	mGPDH	0.012724	*
3	C,56	Vector	mGPDH	0.205756	-
3	C,63	Vector	mGPDH	0.925965	-
3	C,70	Vector	mGPDH	0.841795	-
3	C,77	Vector	mGPDH	0.84446	-
3	E,mGPDH	Si-control	Si-mGPDH	4.66298e-05	***
3	E,p-AMPK	Si-control	Si-mGPDH	0.00329565	**
3	E,p-ACC	Si-control	Si-mGPDH	0.000668406	***
3	E,PGC1α	Si-control	Si-mGPDH	0.000413076	***
3	F,mGPDH	Vector	mGPDH	3.21065e-05	***
3	F,p-AMPK	Vector	mGPDH	9.21157e-05	***
3	F,p-ACC	Vector	mGPDH	0.00728636	**
3	F,PGC1α	Vector	mGPDH	3.25224e-06	***
3	G,p-AMPK	Control	mGPDH	0.006	**
3	G,p-AMPK	CC	mGPDH+CC	0.6213	ns
3	G,p-ACC	Control	mGPDH	<0.0001	***
3	G,p-ACC	CC	mGPDH+CC	0.5538	ns
3	G,PGC1α	Control	mGPDH	0.0042	**
3	G,PGC1α	CC	mGPDH+CC	0.9939	ns
3	H	Control	mGPDH	0.0134	*
3	H	CC	mGPDH+CC	0.8341	ns
3	I	Control	mGPDH	<0.0001	***
3	I	CC	mGPDH+CC	0.6495	ns
3	J	Si-control	Si-mGPDH	0.0024	**
3	J	Control	mGPDH	0.0268	*
3	M,C-myc	Control	mGPDH	0.0068	**
3	M,C-myc	CC	mGPDH+CC	0.9184	ns
3	M,Myogenin	Control	mGPDH	0.0033	**
3	M,Myogenin	CC	mGPDH+CC	0.8004	ns
3	O	Control	mGPDH	0.0006	***
3	O	CC	mGPDH+CC	0.7176	ns
3	K,2-5	Control	mGPDH	0.009	**
3	K,2-5	CC	mGPDH+CC	0.66	ns
3	K,6-10	Control	mGPDH	0.076	ns
3	K,6-10	CC	mGPDH+CC	0.375	ns
3	K,>10	Control	mGPDH	0.003	**
3	K,>10	CC	mGPDH+CC	0.925	ns
3	Q,p-AMPK	Control	mGPDH	0.0077	**
3	Q,p-AMPK	CC	mGPDH+STO-609	0.8799	ns
3	Q,p-ACC	Control	mGPDH	0.0155	*
3	Q,p-ACC	CC	mGPDH+STO-609	0.9282	ns
3	Q,PGC1α	Control	mGPDH	0.0155	*
3	Q,PGC1α	CC	mGPDH+STO-609	0.9282	ns
3	Q,Myogenin	Control	mGPDH	<0.0001	***
3	Q,Myogenin	CC	mGPDH+STO-609	0.8258	ns
3	R,p-AMPK	Control	mGPDH	<0.0001	***
3	R,p-AMPK	BAPTA-AM	mGPDH+BAPTA-AM	0.948	ns
3	R,p-ACC	Control	mGPDH	<0.0001	***
3	R,p-ACC	BAPTA-AM	mGPDH+BAPTA-AM	0.9543	ns
4	B	Normal subjects	Obese patients	0.009	**
4	D, NC	CTX 0d	CTX 7d	0.0112298	*
4	D, ob/ob	CTX 0d	CTX 7d	0.0863172	-
4	D, STZ	CTX 0d	CTX 7d	0.745875	-
4	D, db/db	CTX 0d	CTX 7d	0.392388	-
4	E, mGPDH	HFD-GFP	HFD-mGPDH	0.0144	*
4	E, Myogenin	HFD-GFP	HFD-mGPDH	0.0005	***
4	E, Myh3	HFD-GFP	HFD-mGPDH	<0.0001	***
4	G, ≤ 200	HFD-GFP	HFD-mGPDH	0.000167297	***
4	G, 200-400	HFD-GFP	HFD-mGPDH	0.00240772	**
4	G, 400-600	HFD-GFP	HFD-mGPDH	0.00773184	**
4	G, 600-800	HFD-GFP	HFD-mGPDH	0.000670925	***
4	G, >800	HFD-GFP	HFD-mGPDH	0.00240772	**
4	H	HFD-GFP	HFD-mGPDH	<0.0001	***
4	I, mGPDH	STZ-GFP	STZ-mGPDH	0.0006	***
4	I, Myogenin	STZ-GFP	STZ-mGPDH	<0.0001	***
4	I, Myh3	STZ-GFP	STZ-mGPDH	<0.0001	***
4	K, ≤ 200	STZ-GFP	STZ-mGPDH	0.00773184	**
4	K, 200-400	STZ-GFP	STZ-mGPDH	0.0571297	ns
4	K, 400-600	STZ-GFP	STZ-mGPDH	0.000670925	***
4	K, 600-800	STZ-GFP	STZ-mGPDH	0.00240772	**
4	K, >800	STZ-GFP	STZ-mGPDH	0.00240772	**
4	L	STZ-GFP	STZ-mGPDH	0.0016	**
4	M	HFD-GFP	HFD-mGPDH	0.0152	*
Fig EV	Panel	Control	Treatment	P-value	Symbol
1	C	Si-control	Si-cGPDH	0.0924	-
1	D,2-5	Si-control	Si-cGPDH	0.375207	-
1	D,6-10	Si-control	Si-cGPDH	0.925086	-
1	D,>10	Si-control	Si-cGPDH	0.0762624	-
1	E, mGPDH	Si-control	Si-cGPDH	0.022314	*
1	E, Myogenin	Si-control	Si-cGPDH	0.380662	-
1	E, MyHC	Si-control	Si-cGPDH	0.826802	-
2	C, MHC-I	WT	mGPDH-/-	0.396428	-
2	C, MHC-IIa	WT	mGPDH-/-	0.073104	-
2	C, MHC-IIb	WT	mGPDH-/-	0.306047	-
2	F, 3 week	WT	mGPDH-/-	0.982946	-
2	F, 4 week	WT	mGPDH-/-	0.479197	-
2	F, 5 week	WT	mGPDH-/-	0.891297	-
2	F, 6 week	WT	mGPDH-/-	0.346456	-
2	F, 8 week	WT	mGPDH-/-	0.383706	-
2	G, QUA	WT	mGPDH-/-	0.933556	ns
2	G, GA	WT	mGPDH-/-	0.832745	ns
2	G, SOL	WT	mGPDH-/-	0.704853	ns
2	G, EDL	WT	mGPDH-/-	0.730358	ns
2	G, TA	WT	mGPDH-/-	0.690115	ns
2	I, ≤ 200	WT	mGPDH-/-	0.13142	-
2	I, 200-400	WT	mGPDH-/-	0.765763	-
2	I, 400-600	WT	mGPDH-/-	0.13142	-
2	I, 600-800	WT	mGPDH-/-	0.963945	-
2	I, >800	WT	mGPDH-/-	0.999887	-
3	A, Myogenin	Control	HFD	0.00027876	***
3	A, Myh3	Control	HFD	0.0482116	*
3	C, ≤ 200	Control	HFD	0.00240772	**
3	C, 200-400	Control	HFD	0.27	-
3	C, 400-600	Control	HFD	0.022218	*
3	C, 600-800	Control	HFD	0.27	-
3	C, >800	Control	HFD	0.0571297	-
3	D	Control	HFD	<0.0001	***
3	E, Myogenin	Control	STZ	0.010345	*
3	E, Myh3	Control	STZ	0.0295689	*
3	G, ≤ 200	Control	STZ	0.000167297	***
3	G, 200-400	Control	STZ	0.13142	-
3	G, 400-600	Control	STZ	0.13142	-
3	G, 600-800	Control	STZ	0.765763	-
3	G, >800	Control	STZ	0.49098	-
3	H	Control	STZ	0.0175	*
4	A, mGPDH	ob/ob-GFP	ob/ob-mGPDH	0.00188704	**
4	A, Myogenin	ob/ob-GFP	ob/ob-mGPDH	<0.0001	***
4	A, Myh3	ob/ob-GFP	ob/ob-mGPDH	<0.0001	***
4	C, ≤ 200	ob/ob-GFP	ob/ob-mGPDH	0.000167297	***
4	C, 200-400	ob/ob-GFP	ob/ob-mGPDH	0.022218	*
4	C, 400-600	ob/ob-GFP	ob/ob-mGPDH	0.000670925	***
4	C, 600-800	ob/ob-GFP	ob/ob-mGPDH	0.000167297	***
4	C, >800	ob/ob-GFP	ob/ob-mGPDH	0.000167297	***
4	D	ob/ob-GFP	ob/ob-mGPDH	0.000997993	**
5	A, IL-1β	WT	mGPDH-/-	0.00780032	**
5	A, TNFα	WT	mGPDH-/-	0.585359	-
5	A, IL-6	WT	mGPDH-/-	0.774413	-
5	B, IL-1β	Control	HFD	0.0243917	*
5	B, TNFα	Control	HFD	0.147473	-
5	B, IL-6	Control	HFD	0.00105509	**
5	B, IL-1β	Control	STZ	0.0246232	*
5	B, TNFα	Control	STZ	0.0548739	-
5	B, IL-6	Control	STZ	0.148837	-
5	C, IL-1β	HFD-GFP	HFD-mGPDH	0.307697	-
5	C, TNFα	HFD-GFP	HFD-mGPDH	0.495619	-
5	C, IL-6	HFD-GFP	HFD-mGPDH	0.148143	-
5	C, IL-1β	STZ-GFP	STZ-mGPDH	0.0657642	-
5	C, TNFα	STZ-GFP	STZ-mGPDH	0.402958	-
5	C, IL-6	STZ-GFP	STZ-mGPDH	0.839664	-
Appendix Fig	Panel	Control	Treatment	P-value	Symbol
S1	A, non-insulin	Si-control	Si-mGPDH	0.950461	ns
S1	A, insulin	Si-control	Si-mGPDH	0.713538	ns
S3	A	WT	mGPDH-/-	0.189	ns
S3	C	WT	mGPDH-/-	0.0803	ns
S3	D	WT	mGPDH-/-	0.2014	ns
S3	F	WT	mGPDH-/-	0.122	ns
S4	B, mGPDH	WT	Mdx	0.02	*
S4	B, Myogenin	WT	Mdx	0.02	*
S5	QUA	Mdx-GFP	Mdx-mGPDH	0.0304396	*
S5	GA	Mdx-GFP	Mdx-mGPDH	0.00254172	**
S5	SOL	Mdx-GFP	Mdx-mGPDH	0.0385922	*
S5	EDL	Mdx-GFP	Mdx-mGPDH	0.0468242	*
S5	TA	Mdx-GFP	Mdx-mGPDH	0.00114424	**
S6	B	Si-control	Si-mGPDH	0.274827	ns
S6	B	Vector	mGPDH	0.28577	ns
S7	A, ND1	Si-control	Si-mGPDH	0.063035	-
S7	A, Cytb	Si-control	Si-mGPDH	0.11907	-
S7	A, COX1	Si-control	Si-mGPDH	0.0883377	-
S7	A, ATP6	Si-control	Si-mGPDH	0.860415	-
S7	B, ND1	Si-control	Si-mGPDH	0.199403	-
S7	B, Cytb	Vector	mGPDH	0.0136545	*
S7	B, COX1	Vector	mGPDH	0.434294	-
S7	B, ATP6	Vector	mGPDH	0.151783	-
